# Supplementary material for: Evaluating the Effect of Body Mass Index on Procalcitonin Level in Patients with Pneumonia: A Retrospective Cross-Sectional Study
Source: Adv Respir Med. 2025 Jan 26;93(1):1. doi: 10.3390/arm93010001 (PMC11851394; doi:10.3390/arm93010001)
Supplement: Supplementary file 1 [file arm-93-00001-s001.zip]

Archive with 1 entries (1 files):
- arm-3344763-supplementary.pdf
